# Supplementary material for: Thermosensitive PBP2a requires extracellular folding factors PrsA and HtrA1 for Staphylococcus aureus MRSA β-lactam resistance
Source: Commun Biol. 2019 Nov 15;2:417. doi: 10.1038/s42003-019-0667-0 (PMC6858329; doi:10.1038/s42003-019-0667-0)
Supplement: Supplementary file 3 — Supplementary Data 1 [file 42003_2019_667_MOESM3_ESM.xlsx]

## Sheet: raw data for manuscript
RFU Raw data
		COL 7.4						COL 5.8						Blank 7.4						Blank 5.8
	°C	2019-05-21		2019-05-27		2019-06-03		2019-05-21		2019-05-27		2019-06-03		2019-05-21		2019-05-27		2019-06-03		2019-05-21		2019-05-27		2019-06-03
		A1	B1	B1	C1	A1	A3	A2	B2	A2	B2	B2	B3	A6	B6	A3	B3	C1	C3	A7	B7	A4	C4	D1	D2
	20	2569.67	2590.49	2991.81	2868.34	2620.3	2613.59	2623.6	2616.98	2831.42	2848.1	2666.7	2665.62	2450.18	2444.4	2678.69	2845.1	2445.95	2436.53	2455.94	2467.42	2688.28	2778.71	2452.6	2444.22
	20.5	2560.18	2580.65	2977.69	2857.77	2611.48	2604.93	2613.68	2607.27	2821.16	2838.37	2657.46	2657.08	2441.87	2435.31	2660.67	2813.95	2437.79	2428.61	2447.4	2458.19	2667.9	2752.95	2444.62	2436.18
	21	2550.69	2570.81	2963.57	2847.19	2602.66	2596.28	2603.75	2597.56	2810.9	2828.63	2648.21	2648.54	2433.56	2426.21	2642.66	2782.79	2429.64	2420.7	2438.85	2448.95	2647.51	2727.19	2436.64	2428.15
	21.5	2541.2	2560.97	2949.45	2836.62	2593.84	2587.62	2593.83	2587.86	2800.64	2818.89	2638.97	2639.99	2425.26	2417.12	2624.64	2751.64	2421.48	2412.79	2430.31	2439.72	2627.13	2701.43	2428.66	2420.11
	22	2531.7	2551.13	2935.33	2826.05	2585.03	2578.97	2583.9	2578.15	2790.38	2809.16	2629.73	2631.45	2416.95	2408.02	2606.63	2720.49	2413.32	2404.88	2421.76	2430.48	2606.74	2675.67	2420.68	2412.07
	22.5	2522.21	2541.29	2921.21	2815.47	2576.21	2570.31	2573.98	2568.44	2780.12	2799.42	2620.48	2622.91	2408.64	2398.93	2588.61	2689.33	2405.16	2396.97	2413.22	2421.25	2586.36	2649.91	2412.7	2404.04
	23	2512.72	2531.46	2907.08	2804.9	2567.39	2561.65	2564.05	2558.74	2769.86	2789.69	2611.24	2614.36	2400.33	2389.84	2570.6	2658.18	2397	2389.06	2404.67	2412.02	2565.97	2624.15	2404.72	2396
	23.5	2504.82	2522.99	2895.8	2796.41	2559.92	2554.41	2555.7	2550.67	2761.05	2781.59	2603.34	2606.96	2393.26	2382.44	2555.19	2631.77	2390.5	2382.46	2397.46	2403.78	2548.54	2602.53	2397.86	2389.22
	24	2497.82	2515.77	2886.41	2789.46	2553.35	2548.34	2548.34	2543.5	2753.31	2774.56	2596.71	2601.01	2387.01	2376.37	2541.95	2609.33	2385.11	2377.18	2391.39	2396.53	2533.54	2584.26	2392.04	2383.68
	24.5	2491.35	2509.39	2878.32	2783.75	2547.73	2543.14	2542.17	2537.02	2746.86	2768.35	2590.69	2595.76	2381.39	2371.42	2529.96	2590.09	2380.7	2372.52	2386.34	2390.31	2520.34	2568.42	2387.36	2378.9
	25	2485.8	2503.82	2871.91	2779.64	2542.68	2538.93	2536.58	2531.13	2741.79	2763.34	2585.68	2591.33	2376.5	2366.92	2519.23	2573.9	2376.77	2368.55	2381.83	2384.76	2508.63	2554.89	2383.17	2374.8
	25.5	2481.36	2498.97	2867.4	2777.05	2538.5	2535.25	2531.88	2526.07	2737.64	2759.23	2581.9	2587.68	2372.16	2363.29	2509.91	2560.26	2373.4	2365.41	2377.99	2380.04	2498.14	2543.4	2379.61	2371.42
	26	2477.68	2495.02	2865.11	2775.88	2534.97	2531.99	2528.08	2522.29	2734.92	2756.25	2578.86	2585.01	2368.78	2360	2501.73	2549.45	2370.95	2362.91	2374.65	2376.65	2489.61	2534.02	2377.03	2368.87
	26.5	2475.3	2492.14	2865.51	2776.45	2532.17	2529.17	2525.28	2519.58	2733.84	2754.71	2576.8	2582.81	2366.58	2357.42	2495.25	2540.99	2369.31	2360.97	2372.07	2374.19	2483.12	2526.97	2375.4	2367.05
	27	2473.87	2490.23	2868.31	2778.95	2530.16	2526.93	2523.31	2518.12	2734	2754.38	2575.99	2581.41	2365.28	2355.52	2490.52	2535.31	2368.59	2359.99	2370.12	2372.75	2478.57	2521.93	2374.4	2366.06
	27.5	2473.08	2489.09	2872.32	2782.38	2528.83	2525.41	2522.25	2517.76	2735.02	2754.89	2575.73	2580.85	2364.69	2354.64	2487.55	2531.72	2368.87	2359.77	2369.13	2372.26	2475.92	2519.17	2374.34	2365.57
	28	2472.66	2488.65	2876.86	2786.12	2527.86	2524.28	2521.75	2518.04	2736.93	2756.09	2575.57	2580.79	2364.68	2354.05	2485.89	2529.56	2369.79	2359.74	2368.95	2372.45	2474.81	2517.92	2374.67	2365.48
	28.5	2472.5	2488.64	2881.13	2790.01	2527.24	2523.9	2521.45	2518.08	2739.1	2757.54	2575.81	2580.83	2364.86	2354.28	2485.46	2528.13	2370.66	2360.01	2369.03	2372.66	2474.26	2517.57	2374.93	2365.69
	29	2472.1	2488.47	2884.49	2793.34	2526.72	2523.96	2521.39	2518.48	2741.23	2759.09	2575.81	2581.03	2364.76	2354.42	2485.56	2527.22	2371.65	2360.29	2369.06	2372.98	2473.98	2517.68	2375.06	2365.85
	29.5	2471.77	2488.34	2887.08	2795.52	2526.07	2524.24	2521.41	2518.64	2743.19	2760.48	2575.63	2581.2	2364.75	2354.62	2485.8	2525.99	2372.45	2360.46	2369.23	2373.17	2473.56	2518.21	2375.02	2365.84
	30	2471.53	2488.11	2889.17	2797.15	2525.4	2524.39	2521.49	2518.73	2744.99	2761.58	2575.58	2581.07	2364.73	2354.57	2485.67	2524.68	2372.92	2360.28	2369.24	2373.1	2472.95	2517.88	2374.65	2365.8
	30.5	2471.34	2487.66	2891.05	2798.73	2524.81	2524.58	2521.67	2518.93	2746.69	2762.57	2575.74	2580.93	2364.57	2354.7	2485.35	2523.43	2373.3	2360.33	2369.02	2372.72	2472.13	2517.25	2374.28	2365.92
	31	2471.26	2487.21	2893.14	2800	2524.34	2524.65	2522	2519.52	2748.62	2763.81	2575.82	2580.83	2364.55	2354.42	2484.86	2522.23	2373.84	2360.6	2368.99	2372.59	2471.38	2516.61	2373.98	2366.15
	31.5	2471.33	2487.04	2895.47	2801.49	2523.95	2524.69	2522.51	2520.23	2750.66	2765.23	2576.25	2580.93	2364.71	2354.57	2483.99	2521	2374.27	2361.02	2368.96	2372.46	2470.67	2515.73	2373.91	2366.51
	32	2471.58	2487.12	2897.72	2803.68	2523.91	2524.87	2523.21	2521.32	2752.98	2767.25	2576.79	2581.18	2364.85	2354.94	2483.27	2520.13	2374.57	2361.45	2368.94	2372.44	2470.04	2514.52	2374.18	2367.08
	32.5	2471.8	2487.29	2900.39	2805.89	2524.03	2525.14	2524.26	2522.52	2755.63	2769.78	2577.28	2581.73	2364.72	2355.18	2482.79	2519.26	2374.79	2362.26	2369	2372.4	2469.74	2514.12	2374.58	2367.71
	33	2472.15	2487.67	2903.09	2807.89	2524.26	2525.45	2525.54	2523.76	2758.47	2772.97	2577.9	2582.41	2364.65	2355.3	2482.42	2518.44	2374.77	2362.86	2369.2	2372.64	2469.43	2514.05	2375.14	2368.09
	33.5	2472.73	2488.07	2905.72	2810.32	2524.44	2525.88	2527.23	2525.37	2761.64	2776.6	2578.89	2583.35	2364.35	2355.75	2481.84	2517.76	2374.49	2363.22	2369.47	2372.68	2469.25	2513.98	2375.87	2368.34
	34	2473.44	2488.74	2908.47	2812.69	2524.71	2526.37	2529.02	2527.17	2765.39	2781.03	2579.84	2584.33	2364.17	2355.89	2481.69	2517.31	2374.29	2363.65	2369.97	2372.84	2469.03	2514.04	2376.47	2368.48
	34.5	2474.17	2489.43	2911.45	2815.1	2525.03	2526.84	2531.2	2529.18	2770.04	2786.12	2581.11	2585.59	2364.15	2355.74	2481.52	2516.62	2374.2	2364.17	2370.49	2372.92	2469.14	2514.52	2376.95	2368.55
	35	2475.31	2490.54	2914.23	2818.25	2525.44	2527.53	2533.66	2531.79	2775.98	2792.47	2582.68	2587.11	2364.47	2355.84	2481.31	2515.93	2374.3	2364.47	2370.96	2373.35	2469.18	2514.69	2377.41	2368.63
	35.5	2476.89	2491.9	2917.29	2822.1	2526.1	2528.61	2536.62	2535.09	2783.6	2800.24	2584.67	2588.95	2365.02	2355.94	2480.92	2515.18	2374.75	2364.88	2371.31	2373.61	2469.38	2514.62	2377.77	2368.92
	36	2478.52	2493.7	2920.68	2826.36	2527.07	2529.7	2539.95	2538.95	2793.2	2809.86	2586.95	2591.32	2365.92	2355.78	2480.6	2514.18	2375.43	2365.44	2371.61	2374.01	2469.38	2514.65	2378.11	2369.17
	36.5	2480.52	2495.4	2924.56	2831.43	2528.51	2531.04	2544.36	2543.84	2804.9	2821.72	2590.22	2594.48	2366.78	2355.8	2480.07	2513.13	2376.05	2365.9	2371.74	2374.2	2469.28	2514.6	2378.46	2369.49
	37	2482.9	2497.31	2928.77	2836.95	2530	2532.46	2549.81	2550.15	2819.24	2836.66	2594.18	2598.82	2367.33	2355.97	2479.29	2512.49	2376.73	2366.26	2371.73	2374.45	2468.89	2514.44	2378.64	2369.74
	37.5	2485.7	2499.41	2933.8	2842.8	2531.95	2533.97	2556.96	2558.31	2836.78	2855.42	2599.84	2604.66	2367.73	2356.15	2478.74	2512.14	2377.31	2366.7	2371.71	2374.2	2468.27	2514.23	2379	2369.87
	38	2488.48	2501.74	2939.98	2849.6	2534.36	2535.69	2566.81	2569.1	2858.64	2878.92	2607.43	2612.9	2367.83	2356.31	2478.43	2511.87	2377.53	2367.08	2371.77	2374.1	2467.53	2514.38	2379.31	2369.89
	38.5	2492.04	2504.24	2947.32	2857.59	2537.45	2538.09	2580.64	2584.06	2885.72	2908.57	2618.06	2624.2	2367.43	2356.61	2478.25	2511.88	2377.5	2367.41	2371.62	2373.96	2467.06	2514.46	2379.6	2369.94
	39	2496.42	2507.68	2956.21	2867.16	2541.09	2541.25	2599.99	2604.88	2919.78	2945.49	2632.34	2639.89	2366.91	2356.82	2478.01	2511.94	2377.65	2367.68	2371.53	2374.06	2466.86	2514.65	2379.93	2369.9
	39.5	2502.08	2512.19	2967.81	2879.33	2546	2545.73	2627.11	2633.84	2961.9	2990.98	2651.94	2660.5	2366.64	2356.98	2478.24	2511.71	2377.57	2367.89	2371.58	2374.07	2466.75	2514.53	2380.36	2369.94
	40	2509.17	2518.35	2982.76	2894.74	2552.27	2551.75	2663.89	2672.78	3013.44	3046.61	2677.54	2687.79	2366.46	2357.09	2478.1	2511.22	2377.54	2368.1	2371.66	2374.52	2466.92	2514.6	2380.46	2370.26
	40.5	2519.26	2527.05	3001.37	2914.25	2560.36	2559.71	2712.01	2723.79	3075.76	3114.08	2710.2	2722.3	2366.28	2357.42	2477.86	2510.89	2377.45	2368.44	2371.75	2375.01	2467.04	2514.41	2380.57	2370.81
	41	2532.92	2539.46	3025.21	2939.24	2571.09	2570.15	2772.71	2787.71	3151.12	3195.26	2750.44	2764.91	2366.6	2357.77	2477.53	2510.51	2377.4	2368.63	2372.17	2375.59	2467.04	2514.25	2380.56	2371.45
	41.5	2551.9	2556.44	3055.1	2971.14	2585.37	2584.11	2845.86	2864.2	3240.67	3291.35	2798.51	2815.48	2367.26	2358.34	2477.48	2510	2377.04	2368.68	2372.53	2375.93	2466.92	2514.25	2380.7	2372.25
	42	2577.65	2579.76	3092.31	3011.02	2604.17	2602.23	2929.92	2951.55	3345.26	3402.85	2853.61	2873.87	2367.73	2358.82	2477.1	2509.65	2376.89	2368.66	2372.94	2376.43	2466.93	2514.64	2380.73	2373.03
	42.5	2612.15	2611.1	3138.2	3060.2	2627.92	2625.48	3022.18	3047.04	3463.28	3527.36	2913.45	2937.7	2368.09	2359.25	2477.08	2509.5	2376.68	2368.57	2373.19	2376.77	2466.72	2514.95	2380.82	2373.56
	43	2656.81	2652.27	3194.81	3120.28	2657.45	2654.61	3118.05	3145.71	3590.73	3660.33	2975.14	3004.18	2368.8	2359.28	2477.22	2509.06	2376.81	2368.22	2373.43	2376.99	2466.91	2515.23	2381.09	2373.88
	43.5	2712.85	2704.3	3263.5	3191.93	2693.02	2690.28	3211.66	3241.47	3719.41	3793.34	3034.45	3068.71	2369.14	2359.4	2477.58	2508.68	2377.16	2368.09	2373.36	2377.05	2466.85	2515.57	2381.59	2374.04
	44	2779.73	2767.76	3345.7	3276.08	2734.53	2732.08	3296.32	3327.86	3840.42	3917.39	3086.58	3126.74	2369.13	2359.29	2477.64	2508.41	2377.59	2368.29	2373.68	2377.44	2466.9	2515.92	2381.83	2374.2
	44.5	2856.83	2842.04	3441.23	3372.91	2781.1	2779.5	3366.26	3398.84	3944.19	4022.98	3127.6	3173.81	2369.26	2359.24	2477.83	2508.2	2378.11	2368.71	2373.97	2377.52	2466.66	2516.1	2382.23	2374.37
	45	2941.34	2924.47	3548.55	3480.97	2831.87	2831.32	3417.42	3450.26	4024.72	4104.08	3156.04	3207.69	2369.42	2359.24	2477.78	2507.76	2378.52	2369.11	2374.61	2377.78	2466.63	2516.32	2382.86	2374.68
	45.5	3028.55	3010.52	3662.92	3595.84	2884.05	2885.05	3448.66	3481.2	4078.65	4158.21	3172.01	3228.32	2369.38	2359.7	2477.85	2507.59	2378.81	2369.83	2375.15	2378.06	2466.3	2516.73	2383.17	2375.08
	46	3113.09	3094.89	3777.57	3711.78	2934.32	2937.24	3461.61	3493.48	4108.49	4187.81	3177.6	3237.68	2369.63	2359.92	2477.75	2507.44	2378.97	2370.41	2375.83	2378.53	2466.35	2517.06	2383.1	2375.68
	46.5	3189.66	3171.86	3885.05	3820.75	2979.44	2984.65	3460.8	3491.54	4118.94	4198.15	3176.14	3238.98	2369.9	2360.22	2477.91	2507.28	2379.39	2370.81	2376.1	2378.67	2466.2	2517.09	2382.92	2376.07
	47	3252.38	3235.45	3977.44	3914.96	3016.12	3024.26	3451.02	3480.48	4116.62	4195.89	3170.83	3235.68	2370.13	2360.58	2478.17	2506.9	2379.73	2370.96	2376.41	2379.27	2466.19	2517.1	2382.79	2376.41
	47.5	3297.93	3282.2	4048.97	3989	3042.36	3053.79	3436.65	3464.98	4106.93	4186.51	3164.04	3230.49	2370.17	2361.02	2478.5	2506.71	2380.35	2371.37	2376.41	2379.54	2466.12	2517.09	2382.53	2376.76
	48	3325.96	3311.57	4098.25	4040.65	3058.34	3072.84	3420.79	3447.96	4094.44	4174.05	3156.89	3224.56	2370.17	2361.15	2478.45	2506.6	2381.1	2371.37	2376.48	2379.72	2465.98	2516.85	2382.42	2376.9
	48.5	3338.01	3325.04	4127.38	4071.24	3065.63	3082.83	3405.13	3431.47	4081.2	4161.05	3149.91	3218.87	2369.82	2361.38	2478.48	2506.35	2381.86	2371.39	2376.63	2379.61	2465.49	2516.68	2382.65	2376.83
	49	3337.36	3325.9	4139.83	4085.12	3066.43	3085.85	3390.4	3415.94	4068	4147.91	3143.36	3213.43	2369.54	2361.5	2478.41	2505.96	2382.33	2371.5	2376.78	2379.53	2465.04	2516.53	2383.37	2376.89
	49.5	3329.05	3318.87	4141.63	4087.6	3063.45	3084.16	3376.75	3401.58	4055.1	4134.86	3137.35	3208.33	2369.47	2361.69	2478.17	2505.81	2382.69	2371.94	2376.77	2379.19	2464.75	2516.44	2383.89	2376.9
	50	3317.11	3308.07	4137.9	4083.34	3059.15	3080.23	3363.93	3387.81	4042.17	4122.27	3131.32	3203.18	2369.64	2361.82	2477.78	2505.77	2382.91	2372.09	2376.87	2379.02	2464.36	2516.21	2384.41	2376.56
	50.5	3303.93	3295.95	4131.76	4075.99	3054.51	3075.74	3352.26	3374.9	4029.1	4109.79	3125.5	3198.29	2369.84	2361.98	2477.38	2505.46	2382.92	2372.5	2377.04	2378.97	2464.12	2515.95	2385.03	2376.24
	51	3291.23	3284.3	4124.93	4067.67	3049.96	3071.21	3341.69	3362.68	4016.2	4097.13	3119.66	3193.02	2370.49	2362.06	2476.72	2505.26	2382.89	2372.96	2377.2	2378.97	2464.16	2515.58	2385.47	2375.83
	51.5	3279.61	3273.56	4118.73	4059.37	3045.69	3067	3331.8	3351.03	4003.62	4084.58	3114.1	3187.55	2371.18	2362.12	2476.06	2505.42	2382.91	2373.2	2377.58	2378.96	2464.26	2515.34	2385.55	2375.39
	52	3268.5	3263.74	4112.79	4051.32	3041.82	3063.42	3322.45	3339.68	3991.21	4071.89	3108.27	3181.52	2371.52	2361.98	2475.42	2505.33	2383.02	2372.94	2378.04	2378.88	2464.16	2515.19	2385.72	2374.94
	52.5	3257.53	3254.49	4106.65	4043.56	3037.56	3059.99	3313.86	3329.22	3979.49	4058.92	3102.65	3175.14	2371.8	2361.71	2475.1	2504.94	2383.06	2372.88	2378.56	2378.77	2464.19	2515.28	2385.86	2374.85
	53	3246.77	3245.89	4100.53	4036.33	3033.3	3056.64	3305.47	3319.24	3968.39	4046.35	3097.14	3168.33	2371.92	2361.42	2475.1	2504.79	2383.11	2372.68	2378.92	2378.5	2464.18	2515.53	2385.82	2374.83
	53.5	3236.16	3237.75	4094.11	4029.32	3029.32	3053.17	3297.6	3309.71	3957.31	4034.12	3092.1	3161.89	2371.69	2361.31	2475.35	2504.4	2383.17	2372.54	2379.14	2378.35	2464.1	2515.69	2385.75	2375.11
	54	3225.77	3230.48	4087.21	4021.89	3025.56	3049.54	3290.04	3300.98	3946.29	4022.31	3086.83	3155.56	2371.42	2361.41	2475.32	2503.92	2383.34	2372.6	2379.05	2378.56	2464.27	2515.75	2385.73	2375.36
	54.5	3215.78	3223.72	4080.06	4014.35	3021.86	3045.56	3282.87	3293.03	3935.51	4011.02	3081.83	3149.85	2371.18	2361.49	2475.12	2503.68	2383.41	2373.06	2378.84	2378.66	2464.34	2515.43	2385.8	2375.8
	55	3206.3	3217.46	4073.08	4006.43	3018.61	3041.6	3276.18	3285.53	3924.82	4000.04	3077.33	3144.59	2370.93	2361.59	2474.69	2503.61	2383.5	2373.48	2378.49	2378.56	2464.17	2515.07	2386.09	2376.04
	55.5	3197.39	3211.63	4066.06	3998.13	3015.32	3037.66	3269.93	3278.69	3913.84	3988.92	3073.15	3139.99	2371	2361.9	2474.04	2503.4	2383.75	2374.12	2378.32	2378.52	2463.87	2514.69	2386.51	2376.45
	56	3188.72	3206.23	4059.27	3989.61	3011.76	3034.11	3263.91	3272.72	3903.54	3977.85	3069.09	3135.35	2370.94	2362.05	2473.3	2503.52	2384.03	2374.54	2378.23	2378.47	2463.52	2514.53	2387.07	2376.7
	56.5	3180.47	3200.88	4052.75	3981.38	3008.07	3031.01	3258.52	3266.96	3893.77	3966.78	3065.6	3130.93	2370.89	2362.15	2472.86	2503.35	2384.12	2374.89	2378.25	2378.01	2462.78	2514.44	2387.62	2377.02
	57	3172.62	3195.75	4046.39	3973.14	3004.41	3028.63	3253.61	3261.62	3884.24	3955.79	3062.58	3126.46	2370.85	2362.54	2472.66	2502.99	2384.24	2375.04	2378.52	2377.89	2462.11	2514.56	2388.04	2377.26
	57.5	3165.05	3191.12	4040.08	3965.25	3000.74	3026.73	3248.87	3256.66	3874.59	3944.96	3059.54	3122.15	2370.82	2362.9	2472.32	2502.48	2384.4	2375.04	2378.78	2377.97	2461.67	2514.4	2388.26	2377.7
	58	3157.71	3186.78	4033.78	3957.05	2997.56	3024.97	3244.51	3252.24	3865.79	3934.42	3056.59	3117.58	2370.55	2362.96	2471.88	2501.94	2384.26	2374.87	2378.98	2378.03	2461.33	2514.26	2388.27	2377.95
	58.5	3151.07	3182.97	4027.67	3948.68	2994.65	3023.41	3240.34	3247.68	3856.69	3924.15	3053.95	3113.33	2370.7	2362.92	2471.56	2500.95	2383.82	2374.96	2379.2	2378.16	2460.94	2514.02	2388.13	2378.24
	59	3144.57	3179.64	4021.17	3940.18	2991.82	3021.88	3236.17	3243.29	3847.24	3913.96	3051.49	3108.98	2370.85	2362.78	2471.2	2500.14	2383.42	2374.99	2379.53	2378.5	2460.71	2513.77	2388.04	2378.52
	59.5	3138.14	3176.63	4014.4	3931.56	2988.72	3020.09	3232.23	3238.78	3837.87	3903.77	3049.13	3104.56	2371.22	2362.41	2470.85	2499.31	2383.13	2375.06	2379.45	2378.55	2460.58	2513.74	2387.92	2378.69
	60	3131.77	3173.28	4007.52	3922.75	2985.28	3017.92	3228.07	3234.19	3829.04	3894	3046.88	3099.99	2371.58	2362.06	2470.84	2498.55	2382.77	2375.19	2379.51	2378.89	2460.56	2513.94	2387.79	2378.65
	60.5	3125.2	3169.57	4000.71	3914.3	2981.52	3015.68	3223.46	3228.97	3819.74	3884.53	3044.92	3095.68	2371.99	2361.91	2471.09	2497.81	2382.77	2375.23	2379.28	2379.4	2460.59	2513.94	2387.79	2378.54
	61	3118.05	3164.84	3993.61	3905.95	2977.47	3012.94	3218.55	3223.63	3810.69	3875.47	3042.87	3091.03	2371.92	2361.93	2471.32	2497.51	2383.26	2375.01	2379.08	2379.97	2460.77	2514.03	2387.85	2378.28
	61.5	3110.62	3158.85	3986.48	3897.26	2973.1	3009.74	3213.2	3217.92	3801.98	3866.59	3040.64	3086.63	2371.62	2362.02	2471.49	2497.26	2383.92	2375	2378.78	2380.48	2460.89	2513.92	2387.84	2377.87
	62	3102.95	3151.92	3979.08	3888.1	2968.78	3006.23	3206.83	3212.03	3792.87	3857.76	3038.11	3082.23	2371.14	2362.17	2471.57	2497.14	2384.31	2375.11	2378.95	2381.14	2461.05	2513.64	2388.11	2377.4
	62.5	3094.85	3144.19	3971.06	3878	2964.3	3002.46	3200.26	3205.39	3782.86	3848.43	3035.41	3077.86	2370.67	2362.54	2471.46	2497.12	2384.95	2375.19	2379.13	2381.34	2461.1	2513.04	2388.25	2377.16
	63	3086.42	3135.85	3962.06	3867.1	2959.38	2998.21	3193.5	3198.39	3772.91	3838.64	3032.42	3073.27	2370.27	2362.85	2471.24	2497.39	2385.31	2375.37	2379.6	2381.55	2461.21	2512.75	2388.49	2377.14
	63.5	3077.64	3127.23	3951.95	3855.26	2954.42	2994.02	3186.35	3190.89	3762.44	3827.95	3029.25	3068.86	2370.31	2363.19	2470.89	2497.54	2385.57	2375.65	2379.85	2381.42	2461.26	2512.33	2388.56	2377.37
	64	3068.48	3118.65	3941.09	3842.81	2949.38	2990.1	3178.92	3183.24	3751.62	3816.68	3026.22	3063.96	2370.65	2363.53	2470.8	2497.57	2385.78	2375.7	2380.13	2381.3	2461.47	2512.45	2388.66	2377.9
	64.5	3058.88	3109.58	3929.58	3829.95	2944.05	2985.82	3171.69	3175.2	3741.05	3805.07	3023.19	3059.18	2371.06	2363.83	2470.83	2497.55	2386.27	2375.62	2380.12	2381.28	2461.64	2512.47	2388.24	2378.65
	65	3049.05	3100.57	3917.68	3817.19	2939.04	2981.56	3164.28	3167.48	3730.9	3793.56	3020.38	3054.63	2371.5	2364	2470.93	2497.49	2386.47	2375.53	2379.91	2381.21	2461.71	2513.17	2388.05	2379.45
	65.5	3039.16	3091.48	3905.81	3804.01	2934.06	2977.33	3156.86	3159.99	3720.36	3782.07	3017.66	3050.15	2371.79	2364.31	2470.92	2496.96	2386.74	2375.44	2379.64	2380.92	2461.43	2513.86	2387.72	2380.13
	66	3029.56	3082.51	3894.23	3790.94	2929.14	2972.99	3149.36	3152.77	3710.14	3770.92	3015.12	3045.68	2371.93	2364.43	2470.99	2496.36	2386.68	2375.36	2379.64	2380.82	2461.3	2514.52	2387.63	2380.8
	66.5	3020.31	3073.55	3883	3777.91	2924.44	2968.04	3141.88	3145.49	3700.02	3760.38	3012.22	3041.71	2372.04	2364.56	2470.85	2495.85	2386.72	2375.4	2379.6	2380.65	2461.14	2514.63	2387.35	2381.25
	67	3011.35	3065.1	3872.31	3764.79	2919.88	2963.4	3134.31	3138.31	3689.78	3750.16	3009.52	3037.67	2372.23	2364.86	2470.38	2495.37	2386.64	2375.5	2379.53	2380.29	2461.07	2514.81	2387.59	2381.58
	67.5	3002.82	3056.73	3861.63	3751.28	2915.08	2958.7	3126.68	3131.01	3679.31	3739.88	3006.76	3033.25	2372.16	2365.01	2469.83	2494.76	2386.62	2375.64	2379.55	2380.25	2460.98	2514.42	2387.74	2381.64
	68	2994.58	3048.46	3850.71	3737.76	2910.28	2954.15	3118.93	3123.47	3669.03	3729.7	3003.87	3028.8	2372.17	2365.07	2469.51	2494.31	2386.72	2375.92	2379.7	2380.35	2461.17	2513.65	2387.93	2381.76
	68.5	2986.17	3040.14	3839.38	3724.06	2905.23	2949.46	3111.32	3115.78	3658.68	3719.36	3000.75	3024.21	2371.93	2365.27	2468.93	2493.85	2387.27	2376.14	2379.69	2380.53	2461.03	2512.99	2387.97	2381.72
	69	2977.39	3031.71	3827.6	3709.97	2899.76	2944.99	3103.75	3107.97	3648.16	3708.6	2998.01	3019.46	2371.61	2365.51	2468.06	2493.4	2387.69	2376.35	2379.83	2380.73	2460.77	2512.51	2388.34	2381.83
	69.5	2968.46	3022.99	3814.82	3695.58	2894.15	2940.22	3095.95	3100	3637.5	3697.69	2995.06	3014.66	2371.18	2365.55	2467.49	2492.73	2388.19	2376.61	2380.1	2380.99	2460.39	2511.98	2388.49	2381.94
	70	2959.32	3014.25	3801.95	3680.94	2888.24	2935.34	3087.97	3091.87	3626.69	3686.56	2991.98	3009.97	2371.21	2365.67	2466.89	2492.24	2388.74	2376.77	2380.42	2381.02	2460	2511.52	2388.48	2382.29
	70.5	2950.17	3005.53	3788.71	3665.99	2882.36	2930.06	3079.71	3083.72	3615.75	3674.82	2988.82	3005.08	2371.16	2365.62	2466.14	2491.87	2389.28	2376.91	2380.51	2381.03	2459.62	2511.22	2388.54	2382.39
	71	2941.32	2996.96	3775.64	3650.49	2876.27	2924.62	3071.22	3075.52	3604.34	3663.05	2985.63	3000.17	2371.53	2365.58	2465.8	2491.52	2389.41	2377.03	2380.68	2381.15	2459.51	2510.93	2388.67	2382.18
	71.5	2932.8	2988.76	3762.05	3634.67	2870.07	2919.03	3062.21	3067.26	3592.39	3650.82	2981.79	2995.07	2371.9	2365.45	2465.91	2491.01	2389.54	2377.18	2380.66	2381.26	2459.26	2510.72	2388.59	2381.71
	72	2924.52	2980.83	3748.33	3618.73	2863.84	2913.14	3053.31	3059.02	3579.87	3637.9	2977.54	2989.5	2372.16	2365.47	2465.95	2490.76	2389.45	2377.21	2380.68	2381.23	2458.97	2510.61	2388.4	2381.08
	72.5	2916.34	2973.07	3734.06	3602.95	2857.85	2907.29	3044.37	3050.88	3567.04	3624.5	2972.69	2983.38	2372.23	2365.59	2466.26	2490.22	2389.29	2377.52	2380.69	2381.25	2459.01	2510.76	2388.45	2380.22
	73	2907.93	2965.13	3720.19	3587.25	2851.72	2901.56	3035.63	3042.74	3553.7	3611	2967.33	2976.79	2372.46	2365.72	2466.52	2489.53	2388.87	2377.6	2380.89	2381.19	2458.85	2511.06	2388.26	2379.53
	73.5	2899.41	2956.98	3705.66	3571.61	2845.84	2895.92	3026.85	3034.35	3539.78	3596.74	2961.56	2969.76	2372.45	2365.77	2466.55	2488.76	2388.39	2377.86	2380.94	2380.58	2458.49	2511.35	2387.8	2379.27
	74	2890.89	2948.65	3691.53	3556.57	2840.05	2890.14	3018.47	3026	3525.8	3582.46	2955.58	2962.23	2372.46	2365.86	2466.32	2488.07	2387.91	2378.07	2381.11	2380.07	2458.44	2511.72	2387.49	2379.14
	74.5	2882.32	2940.22	3677.78	3541.7	2834.01	2884.52	3009.95	3017.29	3511.72	3568.22	2949.39	2954.95	2372.59	2365.62	2465.82	2487.3	2387.48	2378.36	2381.2	2379.85	2458.52	2511.94	2387.19	2379.17
	75	2873.74	2931.61	3664.3	3526.89	2827.6	2878.5	3001.4	3008.25	3497.4	3553.93	2943.43	2948.01	2372.6	2365.41	2464.81	2486.89	2387.17	2378.53	2381.25	2379.95	2458.29	2511.86	2386.83	2379.23
	75.5	2865.21	2923.35	3650.32	3512.28	2820.98	2872.34	2992.6	2998.82	3483.31	3539.45	2937.44	2941.52	2372.55	2365.37	2463.72	2486.66	2386.93	2378.98	2381.08	2380.17	2458.28	2511.82	2386.62	2379.35
	76	2856.65	2914.97	3637.21	3498.16	2814.14	2866.04	2983.83	2989.4	3469.61	3525.14	2931.35	2935.16	2372.7	2365.47	2462.69	2486.52	2387.08	2379.2	2380.98	2380.87	2458.45	2511.51	2386.91	2379.42
	76.5	2847.97	2906.58	3624.16	3483.72	2807.39	2859.71	2974.95	2979.84	3455.8	3510.46	2925.55	2929	2372.7	2365.52	2461.72	2486.51	2386.99	2379.36	2380.95	2381.58	2458.7	2510.98	2387	2379.49
	77	2839.25	2898.05	3611.2	3469.44	2800.93	2853.45	2966	2970.74	3442.33	3495.62	2919.94	2922.44	2372.79	2366.07	2461.17	2486.47	2387.19	2379.5	2380.73	2382.21	2458.81	2510.65	2387.23	2379.6
	77.5	2830.48	2889.48	3598.4	3455.36	2794.59	2847.27	2956.99	2961.72	3428.84	3480.69	2914.11	2915.61	2372.88	2366.31	2461.06	2486.2	2387.17	2379.6	2380.43	2382.36	2459.12	2510.53	2387.44	2379.87
	78	2821.8	2880.63	3585.79	3441.49	2788.58	2840.73	2947.99	2952.95	3414.73	3465.83	2908.37	2908.42	2372.98	2366.54	2461.3	2485.69	2387.32	2379.4	2380.27	2382.33	2459.42	2510.14	2387.52	2379.98
	78.5	2812.94	2871.86	3572.25	3427.62	2782.73	2834.04	2938.75	2944.35	3400.26	3450.76	2902.66	2900.98	2372.73	2366.59	2461.47	2485.02	2387.21	2379.28	2380.14	2382.19	2459.56	2510.07	2387.24	2379.92
	79	2804.02	2862.71	3558.47	3414.02	2776.8	2827.21	2929.17	2935.53	3385.86	3435.69	2896.37	2893.35	2372.55	2366.75	2461.64	2484.19	2387.45	2379.15	2379.73	2381.9	2459.29	2509.87	2386.93	2379.9
	79.5	2795.08	2853.57	3544.48	3400.54	2770.47	2820.1	2919.53	2925.98	3370.78	3420.4	2889.79	2885.65	2372.25	2366.48	2461.63	2483.24	2387.43	2378.85	2379.54	2381.53	2459.06	2509.63	2386.62	2379.67
	80	2786.09	2844.38	3530.25	3386.88	2764.05	2813.1	2909.88	2916.26	3355.75	3404.95	2883.17	2877.93	2372.05	2366.55	2461.4	2482.2	2387.51	2378.5	2379.47	2381.56	2458.68	2509.39	2386.36	2379.21
	80.5	2777.14	2835.24	3516.31	3372.84	2757.29	2806.48	2900.32	2906.3	3340.84	3389.13	2876.12	2870.12	2371.77	2366.63	2460.76	2481.22	2387.48	2378.37	2379.5	2381.8	2458.07	2509.38	2386.32	2378.8
	81	2768.21	2826.32	3502.91	3358.75	2750.14	2799.72	2890.9	2895.88	3325.99	3373.34	2868.99	2862.5	2371.75	2366.78	2460.12	2480.41	2387.46	2378.26	2379.56	2381.91	2457.62	2509.38	2386.53	2378.44
	81.5	2759.45	2817.79	3489.59	3344.72	2742.83	2792.98	2881.59	2885.39	3310.9	3357.6	2862.06	2854.44	2371.87	2366.71	2459.54	2479.64	2387.31	2378.25	2379.95	2382.08	2457.35	2509.73	2387.05	2378.02
	82	2750.82	2809.26	3476.26	3330.37	2735.68	2786.35	2872.38	2875.12	3295.88	3341.95	2854.89	2846.33	2371.96	2366.85	2458.86	2479	2387.12	2378.35	2380.55	2382.47	2457.09	2510.22	2387.44	2377.92
	82.5	2742.31	2800.73	3462.92	3315.79	2728.67	2779.28	2863.12	2864.86	3280.47	3326.25	2847.44	2837.81	2372	2366.73	2458.27	2478.43	2387.05	2378.39	2381.05	2382.74	2456.79	2510.54	2387.79	2378.12
	83	2733.9	2792.14	3449.08	3301.32	2721.7	2772.05	2853.65	2854.68	3265.06	3310.66	2840.11	2829.16	2372.05	2366.34	2457.98	2478.12	2386.99	2378.24	2381.27	2382.97	2456.77	2510.79	2388.05	2378.4
	83.5	2725.93	2783.32	3435.11	3286.31	2714.94	2764.83	2844.02	2844.75	3249.33	3294.67	2832.25	2819.88	2372.12	2366	2457.71	2477.65	2386.94	2378.03	2381.62	2383.43	2456.67	2510.86	2388.19	2378.96
	84	2718.17	2774.41	3420.81	3270.6	2708.37	2757.66	2834.4	2834.88	3233.32	3278.26	2824.16	2810.94	2372.28	2365.93	2457.38	2477.23	2387.01	2377.78	2381.81	2383.86	2456.56	2510.82	2388.03	2379.77
	84.5	2710.39	2765.79	3406.31	3254.55	2701.58	2750.51	2824.42	2825.25	3217.25	3261.5	2815.94	2801.91	2372.44	2365.94	2457.41	2476.82	2387.14	2377.75	2381.66	2384.06	2456.5	2510.29	2387.85	2380.16
	85	2702.72	2757.24	3391.56	3238.5	2694.48	2743.62	2814.26	2815.61	3201.49	3244.66	2807.67	2792.95	2372.63	2366.18	2457.46	2476.46	2387.01	2377.83	2381.8	2384.07	2456.65	2509.87	2387.45	2380.45
	85.5	2694.86	2748.79	3376.72	3221.9	2687.22	2736.56	2804.15	2805.82	3185.7	3227.52	2799.11	2784.16	2372.78	2366.88	2457.58	2475.8	2386.78	2378.12	2382.37	2384.11	2456.61	2509.27	2386.88	2380.73
	86	2686.75	2740.42	3361.32	3205.37	2679.9	2729.74	2794.16	2795.7	3170.32	3210.46	2790.81	2775.85	2372.7	2367.64	2457.86	2475.34	2386.58	2378.51	2382.53	2384.22	2456.65	2508.49	2386.11	2380.49
	86.5	2678.54	2732.15	3345.99	3188.94	2672.28	2722.57	2784.27	2785.45	3155.05	3193.57	2782.29	2767.58	2372.51	2368.3	2458.35	2474.76	2386.18	2378.85	2382.39	2384.58	2456.72	2507.53	2385.63	2379.96
	87	2670.35	2723.46	3330.4	3172.63	2665.12	2715.17	2774.84	2774.99	3139.64	3176.72	2773.76	2759.56	2372.49	2368.97	2458.44	2474.12	2385.8	2378.76	2382.33	2385.06	2456.78	2506.64	2385.26	2379.64
	87.5	2662.44	2714.96	3314.71	3156.18	2658.17	2707.67	2766.03	2764.29	3123.8	3159.85	2765.24	2751.66	2372.63	2369.52	2458.71	2473.43	2385.56	2378.61	2381.84	2385.73	2456.45	2505.48	2385.34	2379.24
	88	2654.83	2706.5	3298.87	3139.95	2651.67	2700.02	2757.33	2753.76	3107.49	3143.27	2756.78	2743.24	2372.88	2369.92	2458.93	2472.83	2385.47	2378.1	2381.21	2386.48	2456.21	2504.38	2385.71	2378.92
	88.5	2647.77	2698.45	3282.99	3123.66	2645.23	2692.07	2748.92	2743.58	3090.64	3126.77	2748.23	2734.54	2373.38	2370.19	2459.08	2472.26	2385.4	2377.49	2381.06	2387	2455.76	2503.74	2386.36	2379.03
	89	2640.9	2690.76	3266.6	3107.58	2638.99	2684.42	2740.62	2733.81	3073.87	3110.36	2739.91	2725.56	2373.67	2370.32	2459.44	2471.58	2385.4	2376.99	2381.35	2387.41	2455.4	2503.14	2386.78	2378.99
	89.5	2634.35	2684.02	3250.03	3091.36	2632.57	2676.8	2732.69	2724.3	3057.33	3093.97	2731.71	2716.47	2373.83	2370.21	2460.19	2471.13	2385.46	2376.68	2381.66	2387.9	2454.84	2502.87	2387.04	2379.03
	90	2627.99	2677.7	3233.31	3075.25	2626.51	2669.26	2724.59	2715.71	3041.04	3077.65	2723.54	2707.62	2373.71	2369.91	2460.8	2470.77	2385.45	2376.37	2382.45	2388.29	2454.57	2502.96	2387.12	2379.19
	90.5	2622.03	2672.01	3216.31	3059.62	2620.46	2662.41	2716.85	2707.52	3025.44	3061.18	2715.45	2699.44	2373.71	2369.59	2461.25	2470.54	2385.31	2376.48	2383.2	2388.51	2454.14	2503.05	2386.89	2379.22
	91	2615.98	2666.32	3199.59	3044.47	2614.76	2655.96	2709.23	2699.71	3010.36	3044.8	2707.59	2691.76	2373.58	2369.45	2461.66	2470.07	2385.24	2376.59	2383.9	2388.86	2453.71	2502.69	2386.52	2379.12
	91.5	2610.34	2660.38	3183.11	3029.64	2609.22	2649.7	2701.98	2692.23	2995.56	3028.63	2699.9	2684.64	2373.5	2369.53	2461.39	2470.03	2385.14	2376.57	2384.79	2389.27	2453.14	2502.38	2386.09	2379.27
	92	2604.97	2653.76	3166.63	3015.58	2603.84	2643.82	2694.57	2685.04	2980.92	3012.75	2692.62	2677.88	2373.48	2369.73	2460.61	2469.67	2384.96	2376.64	2385.82	2389.48	2452.85	2501.65	2385.82	2379.42
	92.5	2599.31	2646.65	3150.19	3002.09	2598.42	2638.27	2687.29	2677.48	2966.39	2997.1	2685.44	2671.14	2373.79	2370.41	2459.72	2469.59	2384.77	2376.84	2386.52	2389.87	2452.65	2500.75	2385.6	2379.27
	93	2593.52	2638.81	3133.99	2988.7	2593	2632.47	2679.87	2669.83	2952.09	2981.92	2678.75	2664.44	2373.82	2371	2459.01	2469.46	2384.85	2376.94	2387.15	2390.29	2452.41	2499.88	2385.68	2379.04
	93.5	2587.66	2630.73	3117.32	2975.43	2587.58	2626.68	2672.39	2662.1	2937.67	2967	2672.31	2657.75	2374.22	2371.58	2458.32	2469.51	2384.81	2377.38	2387.5	2390.52	2452.45	2499.16	2385.85	2378.81
	94	2581.85	2622.2	3100.63	2962.49	2582.43	2621.17	2664.25	2653.8	2924.21	2952.42	2665.85	2650.85	2374.52	2372.15	2458.28	2469.35	2385.71	2377.96	2387.7	2390.02	2452.01	2498.57	2385.67	2378.2
	94.5	2575.74	2613.71	3084	2949.4	2577.26	2615.49	2656.19	2645.49	2910.66	2937.97	2659.54	2643.96	2374.84	2372.7	2458.5	2469.4	2386.52	2378.62	2387.65	2389.72	2451.52	2498.16	2385.74	2377.54
	95	2570.49	2604.47	3067.26	2936.76	2572.66	2610.5	2646.99	2636.29	2899.36	2924.09	2652.71	2636.68	2374.68	2373.34	2459.42	2469.17	2389.34	2379.31	2388.11	2387.76	2449.81	2498.08	2384.22	2376.38
